# Supplementary material for: Enhancing Therapeutic Efficacy of Donepezil, an Alzheimer’s Disease Drug, by Diplazium esculentum (Retz.) Sw. and Its Phytochemicals
Source: Pharmaceuticals (Basel). 2024 Mar 6;17(3):341. doi: 10.3390/ph17030341 (PMC10975765; doi:10.3390/ph17030341)
Supplement: Supplementary file 1 [file pharmaceuticals-17-00341-s001.zip]

Archive with 1 entries (1 files):
- pharmaceuticals-2783660-supplementary.pdf
